# Supplementary material for: TRIB3 Modulates PPARγ-Mediated Growth Inhibition by Interfering with the MLL Complex in Breast Cancer Cells
Source: Int J Mol Sci. 2022 Sep 11;23(18):10535. doi: 10.3390/ijms231810535 (PMC9503934; doi:10.3390/ijms231810535)
Supplement: Supplementary file 1 [file ijms-23-10535-s001.zip]

Archive with 1 entries (1 files):
- ijms-1888939-supplementary.pdf
